# Supplementary material for: Quantitative proteomic analyses of two soybean low phytic acid mutants to identify the genes associated with seed field emergence
Source: BMC Plant Biol. 2019 Dec 19;19:569. doi: 10.1186/s12870-019-2201-4 (PMC6921446; doi:10.1186/s12870-019-2201-4)
Supplement: Supplementary file 2 — Additional file 2. The enriched GO terms in the three stages. [file 12870_2019_2201_MOESM2_ESM.xlsx]

## Sheet: TW-1-M-1vsTW-1-1
GO terms in biological process catagory
Gene Ontology term	DAPs	all DAPs	Cluster frequency	P-value
oxidation reduction	17	67	0.254	0.0301529
reproductive process	15	67	0.224	0.00481451
reproduction	15	67	0.224	0.0068219
cellular response to stimulus	15	67	0.224	0.0171864
reproductive developmental process	13	67	0.194	0.00827979
reproductive structure development	12	67	0.179	0.0136865
cellular response to stress	11	67	0.164	0.0248876
embryonic development	10	67	0.149	0.000638075
fruit development	9	67	0.134	0.0135412
seed development	9	67	0.134	0.0135412
embryonic development ending in seed dormancy	8	67	0.119	0.00488498
response to abscisic acid stimulus	7	67	0.104	0.0440801
negative regulation of metabolic process	6	67	0.09	0.0221394
response to freezing	4	67	0.06	0.0118335
lipid localization	4	67	0.06	0.0223477
lipid storage	4	67	0.06	0.0223477
polysaccharide catabolic process	4	67	0.06	0.029217
gene silencing	4	67	0.06	0.0463514
response to desiccation	3	67	0.045	0.011176
nucleobase metabolic process	3	67	0.045	0.0274534
seed dormancy	3	67	0.045	0.0274534
dormancy process	3	67	0.045	0.0274534
DNA ligation	2	67	0.03	0.00785087
DNA strand elongation during DNA replication	2	67	0.03	0.00785087
lagging strand elongation	2	67	0.03	0.00785087
protein amino acid ADP-ribosylation	2	67	0.03	0.00785087
DNA strand elongation	2	67	0.03	0.00785087
acquisition of desiccation tolerance	2	67	0.03	0.00785087
DNA ligation during DNA repair	2	67	0.03	0.00785087
endosperm development	2	67	0.03	0.02219
protein folding in endoplasmic reticulum	2	67	0.03	0.02219
purine base metabolic process	2	67	0.03	0.0418295
DNA-dependent DNA replication	2	67	0.03	0.0418295
meristem structural organization	2	67	0.03	0.0418295
regulation of photosynthesis	2	67	0.03	0.0418295
photoinhibition	2	67	0.03	0.0418295
seed oilbody biogenesis	2	67	0.03	0.0418295
nucleobase, nucleoside, nucleotide and nucleic acid catabolic process	2	67	0.03	0.0418295
nucleobase, nucleoside and nucleotide catabolic process	2	67	0.03	0.0418295
regulation of photosynthesis, light reaction	2	67	0.03	0.0418295
negative regulation of photosynthesis, light reaction	2	67	0.03	0.0418295
regulation of generation of precursor metabolites and energy	2	67	0.03	0.0418295
cellular response to nitrogen levels	2	67	0.03	0.0418295
nucleobase catabolic process	2	67	0.03	0.0418295
anatomical structure arrangement	2	67	0.03	0.0418295
GO terms in molecular function category
Gene Ontology term	DAPs	all DAPs	Cluster frequency	P-value
nutrient reservoir activity	8	59	0.136	2.86594e-06
DNA ligase activity	2	59	0.034	0.00677879
DNA ligase (ATP) activity	2	59	0.034	0.00677879
NAD+ ADP-ribosyltransferase activity	2	59	0.034	0.00677879
lipoxygenase activity	2	59	0.034	0.00677879
ligase activity, forming phosphoric ester bonds	2	59	0.034	0.00677879
omega peptidase activity	2	59	0.034	0.0192464
transferase activity, transferring pentosyl groups	2	59	0.034	0.0192464
hydrolase activity, hydrolyzing O-glycosyl compounds	5	59	0.085	0.0194849
hydrolase activity, acting on glycosyl bonds	5	59	0.085	0.0239688
calcium-dependent phospholipid binding	2	59	0.034	0.0364422
hydrolase activity, acting on carbon-nitrogen (but not peptide) bonds, in cyclic amides	2	59	0.034	0.0364422
GO terms in cellular component category
Gene Ontology term	DAPs	all DAPs	Cluster frequency	P-value
lytic vacuole	3	62	0.048	0.00420731
aleurone grain	3	62	0.048	0.00420731
	2	62	0.032	0.0175373
protein storage vacuole	2	62	0.032	0.0175373
cytoplasmic membrane-bounded vesicle	11	62	0.177	0.0408921
cytoplasmic vesicle	11	62	0.177	0.0408921
vesicle	11	62	0.177	0.0408921
membrane-bounded vesicle	11	62	0.177	0.0408921

## Sheet: TW-1-M-2vsTW-1-2
GO terms in biological process catagory
Gene Ontology term	DAPs	all DAPs	Cluster frequency	P-value
reproductive process	14	73	0.192	0.026177
reproduction	14	73	0.192	0.0346762
reproductive developmental process	13	73	0.178	0.0172627
fruit development	9	73	0.123	0.0232847
seed development	9	73	0.123	0.0232847
response to freezing	7	73	0.096	1.49738e-05
response to water deprivation	7	73	0.096	0.0282525
response to water	7	73	0.096	0.0331111
seed germination	6	73	0.082	0.00669628
seed maturation	5	73	0.068	0.00220256
lipid localization	5	73	0.068	0.00524658
lipid storage	5	73	0.068	0.00524658
multicellular organism reproduction	5	73	0.068	0.00524658
reproductive process in a multicellular organism	5	73	0.068	0.00524658
seed oilbody biogenesis	3	73	0.041	0.00328993
seed dormancy	3	73	0.041	0.0345333
dormancy process	3	73	0.041	0.0345333
acquisition of desiccation tolerance	2	73	0.027	0.00933156
meristem structural organization	2	73	0.027	0.0491612
urea metabolic process	2	73	0.027	0.0491612
anatomical structure arrangement	2	73	0.027	0.0491612
GO terms in molecular function category
Gene Ontology term	DAPs	all DAPs	Cluster frequency	P-value
nutrient reservoir activity	8	57	0.14	2.17046e-06
oxidoreductase activity, acting on single donors with incorporation of molecular oxygen	3	57	0.053	0.00436079
oxidoreductase activity, acting on single donors with incorporation of molecular oxygen, incorporation of two atoms of oxygen	3	57	0.053	0.00436079
dioxygenase activity	3	57	0.053	0.00436079
nickel ion binding	2	57	0.035	0.00632317
lipoxygenase activity	2	57	0.035	0.00632317
omega peptidase activity	2	57	0.035	0.0179885
aspartic-type endopeptidase activity	3	57	0.053	0.0204985
aspartic-type peptidase activity	3	57	0.053	0.0204985
hydrolase activity	19	57	0.333	0.024598
hydrolase activity, acting on carbon-nitrogen (but not peptide) bonds	4	57	0.07	0.026014
catalytic activity	44	57	0.772	0.0418258
GO terms in cellular component category
Gene Ontology term	DAPs	all DAPs	Cluster frequency	P-value
monolayer-surrounded lipid storage body	2	69	0.029	0.0216201

## Sheet: TW-1-M-3vsTW-1-3
GO terms in biological process catagory
Gene Ontology term	DAPs	all DAPs	Cluster frequency	P-value
response to stress	40	73	0.548	0.0129173
response to temperature stimulus	22	73	0.301	0.00351858
anatomical structure development	19	73	0.26	0.0432419
response to biotic stimulus	18	73	0.247	0.0209096
multi-organism process	17	73	0.233	0.001212
reproductive process	17	73	0.233	0.00161884
reproduction	17	73	0.233	0.00244433
response to cold	15	73	0.205	0.00110266
reproductive developmental process	15	73	0.205	0.00241598
defense response	15	73	0.205	0.00370339
response to other organism	13	73	0.178	0.0193003
reproductive structure development	12	73	0.164	0.0265263
response to water deprivation	11	73	0.151	8.50376e-05
response to water	11	73	0.151	0.000117642
response to abscisic acid stimulus	10	73	0.137	0.00205752
embryonic development	9	73	0.123	0.00513191
fruit development	9	73	0.123	0.0232847
seed development	9	73	0.123	0.0232847
response to heat	8	73	0.11	0.0476564
response to fungus	7	73	0.096	0.00423028
embryonic development ending in seed dormancy	7	73	0.096	0.0282525
response to freezing	6	73	0.082	0.000215724
oxylipin metabolic process	6	73	0.082	0.000398299
oxylipin biosynthetic process	6	73	0.082	0.000398299
defense response to fungus	6	73	0.082	0.00169806
fatty acid biosynthetic process	6	73	0.082	0.0114285
seed maturation	5	73	0.068	0.00220256
multicellular organism reproduction	5	73	0.068	0.00524658
reproductive process in a multicellular organism	5	73	0.068	0.00524658
regulation of response to stimulus	5	73	0.068	0.00754834
seed germination	5	73	0.068	0.0297346
response to desiccation	4	73	0.055	0.00106516
seed dormancy	4	73	0.055	0.00426716
dormancy process	4	73	0.055	0.00426716
regulation of defense response	4	73	0.055	0.0109981
regulation of response to stress	4	73	0.055	0.0109981
negative regulation of catalytic activity	4	73	0.055	0.016024
negative regulation of molecular function	4	73	0.055	0.016024
glutathione metabolic process	4	73	0.055	0.0222904
protein ubiquitination	4	73	0.055	0.0222904
lipid localization	4	73	0.055	0.0298654
lipid storage	4	73	0.055	0.0298654
protein modification by small protein conjugation	4	73	0.055	0.0298654
vegetative to reproductive phase transition	4	73	0.055	0.0387923
meristem structural organization	3	73	0.041	0.00328993
anatomical structure arrangement	3	73	0.041	0.00328993
carbohydrate mediated signaling	3	73	0.041	0.0231835
sugar mediated signaling	3	73	0.041	0.0231835
jasmonic acid metabolic process	3	73	0.041	0.0345333
jasmonic acid biosynthetic process	3	73	0.041	0.0345333
negative regulation of endopeptidase activity	3	73	0.041	0.0345333
regulation of endopeptidase activity	3	73	0.041	0.0345333
negative regulation of peptidase activity	3	73	0.041	0.0482407
regulation of hydrolase activity	3	73	0.041	0.0482407
negative regulation of hydrolase activity	3	73	0.041	0.0482407
regulation of peptidase activity	3	73	0.041	0.0482407
acquisition of desiccation tolerance	2	73	0.027	0.00933156
calcium ion transmembrane transport	2	73	0.027	0.00933156
protein amino acid glutathionylation	2	73	0.027	0.0262255
GO terms in molecular function category
Gene Ontology term	DAPs	all DAPs	Cluster frequency	P-value
oxidoreductase activity	20	58	0.345	0.00497085
lipid binding	6	58	0.103	0.0245206
antioxidant activity	5	58	0.086	0.00344195
nutrient reservoir activity	5	58	0.086	0.00344195
identical protein binding	5	58	0.086	0.0223728
enzyme inhibitor activity	4	58	0.069	0.00854784
peroxidase activity	4	58	0.069	0.0120477
oxidoreductase activity, acting on peroxide as acceptor	4	58	0.069	0.0120477
calcium-dependent phospholipid binding	3	58	0.052	0.00194853
glutathione transferase activity	3	58	0.052	0.030397
endopeptidase inhibitor activity	3	58	0.052	0.030397
peptidase inhibitor activity	3	58	0.052	0.030397
phospholipid binding	3	58	0.052	0.040943
lipoxygenase activity	2	58	0.034	0.006549
