# Supplementary material for: Quantitative proteomic analyses of two soybean low phytic acid mutants to identify the genes associated with seed field emergence
Source: BMC Plant Biol. 2019 Dec 19;19:569. doi: 10.1186/s12870-019-2201-4 (PMC6921446; doi:10.1186/s12870-019-2201-4)
Supplement: Supplementary file 3 — Additional file 3. The enriched KEGG pathways in the three stages. [file 12870_2019_2201_MOESM3_ESM.xlsx]

## Sheet: TW-1-M-1vsTW-1-1
#Pathway	Sample1 (49)	Sample2 (628)	Pvalue	Pathway ID	Proteins	KOs
Microbial metabolism in diverse environments	14	107	0.0255252	ko01120	tr|A0A0R4J455|A0A0R4J455_SOYBN;tr|K7MT91|K7MT91_SOYBN;tr|I1KGN9|I1KGN9_SOYBN;tr|I1MA91|I1MA91_SOYBN;tr|I1M261|I1M261_SOYBN;tr|Q9SDZ0|Q9SDZ0_SOYBN;tr|K7M470|K7M470_SOYBN;tr|A0A0R4J3C9|A0A0R4J3C9_SOYBN;tr|I1JTB8|I1JTB8_SOYBN;tr|I1N334|I1N334_SOYBN;tr|I1JGB2|I1JGB2_SOYBN;tr|I1N520|I1N520_SOYBN;tr|I1MT35|I1MT35_SOYBN;tr|I1KRJ7|I1KRJ7_SOYBN	K00365+K00002+K00100+K00015+K00058+K00001+K01466+K00224+K00600+K01810+K01070+K00131+K00135+K11188
Protein processing in endoplasmic reticulum	10	47	0.00188382	ko04141	tr|I1MJU7|I1MJU7_SOYBN;tr|C6T1V2|C6T1V2_SOYBN;tr|I1KPN3|I1KPN3_SOYBN;tr|Q9XET1|Q9XET1_SOYBN;tr|A0A0R0GA14|A0A0R0GA14_SOYBN;tr|I1JXY2|I1JXY2_SOYBN;tr|A0A0R0L186|A0A0R0L186_SOYBN;tr|I1KYB6|I1KYB6_SOYBN;tr|I1KAB7|I1KAB7_SOYBN;tr|I7FST9|I7FST9_SOYBN	K03283+K13993+K09490+K05546+K14004+K09580
Linoleic acid metabolism	6	10	2.76502e-05	ko00591	tr|K7MT91|K7MT91_SOYBN;tr|I1M596|I1M596_SOYBN;tr|K7M470|K7M470_SOYBN;tr|B3TDK4|B3TDK4_SOYBN;tr|I1N334|I1N334_SOYBN;tr|I1N520|I1N520_SOYBN	K00100+K00454
Butanoate metabolism	5	10	0.000443044	ko00650	tr|K7MT91|K7MT91_SOYBN;tr|K7M470|K7M470_SOYBN;tr|I1N334|I1N334_SOYBN;tr|I1N520|I1N520_SOYBN;tr|I1MT35|I1MT35_SOYBN	K00100+K00135
Chloroalkane and chloroalkene degradation	5	12	0.00123377	ko00625	tr|K7MT91|K7MT91_SOYBN;tr|I1MA91|I1MA91_SOYBN;tr|K7M470|K7M470_SOYBN;tr|I1N334|I1N334_SOYBN;tr|I1N520|I1N520_SOYBN	K00100+K00001
Starch and sucrose metabolism	5	23	0.0270363	ko00500	tr|I1KYU6|I1KYU6_SOYBN;tr|I1JKR6|I1JKR6_SOYBN;tr|I1MAR9|I1MAR9_SOYBN;tr|I1JTB8|I1JTB8_SOYBN;tr|Q42795|Q42795_SOYBN	K00688+K01051+K05349+K01810+K01177
Fructose and mannose metabolism	5	24	0.0321673	ko00051	tr|K7MT91|K7MT91_SOYBN;tr|I1KNH5|I1KNH5_SOYBN;tr|K7M470|K7M470_SOYBN;tr|I1N334|I1N334_SOYBN;tr|I1N520|I1N520_SOYBN	K00100+K00895
Bisphenol degradation	4	7	0.000966846	ko00363	tr|K7MT91|K7MT91_SOYBN;tr|K7M470|K7M470_SOYBN;tr|I1N334|I1N334_SOYBN;tr|I1N520|I1N520_SOYBN	K00100
Caprolactam degradation	4	8	0.00182256	ko00930	tr|K7MT91|K7MT91_SOYBN;tr|K7M470|K7M470_SOYBN;tr|I1N334|I1N334_SOYBN;tr|I1N520|I1N520_SOYBN	K00002
Glycerolipid metabolism	4	12	0.01018	ko00561	tr|K7MT91|K7MT91_SOYBN;tr|K7M470|K7M470_SOYBN;tr|I1N334|I1N334_SOYBN;tr|I1N520|I1N520_SOYBN	K00002
Methane metabolism	4	17	0.0365279	ko00680	tr|I1KGN9|I1KGN9_SOYBN;tr|A0A0R4J3C9|A0A0R4J3C9_SOYBN;tr|I1JGB2|I1JGB2_SOYBN;tr|I1KRJ7|I1KRJ7_SOYBN	K00058+K00600+K01070+K11188
Base excision repair	2	2	0.00597324	ko03410	tr|A0A0R0H3L4|A0A0R0H3L4_SOYBN;tr|K7LQ69|K7LQ69_SOYBN	K10798
Cyanoamino acid metabolism	2	4	0.0323507	ko00460	tr|I1MAR9|I1MAR9_SOYBN;tr|A0A0R4J3C9|A0A0R4J3C9_SOYBN	K05349+K00600

## Sheet: TW-1-M-2vsTW-1-2
#Pathway	Sample1 (47)	Sample2 (628)	Pvalue	Pathway ID	Proteins	KOs
Linoleic acid metabolism	5	10	0.000361464	ko00591	tr|I1M596|I1M596_SOYBN;tr|K7M470|K7M470_SOYBN;tr|B3TDK4|B3TDK4_SOYBN;tr|I1N520|I1N520_SOYBN;tr|B3TDK6|B3TDK6_SOYBN	K00454+K00100
Starch and sucrose metabolism	5	23	0.0228609	ko00500	tr|I1KYU6|I1KYU6_SOYBN;tr|I1MBR7|I1MBR7_SOYBN;tr|K7MZJ0|K7MZJ0_SOYBN;tr|I1JTB8|I1JTB8_SOYBN;tr|Q42795|Q42795_SOYBN	K00688+K00963+K00695+K01810+K01177
alpha-Linolenic acid metabolism	3	9	0.023995	ko00592	tr|I1M596|I1M596_SOYBN;tr|B3TDK4|B3TDK4_SOYBN;tr|B3TDK6|B3TDK6_SOYBN	K00454
Butanoate metabolism	3	10	0.0324971	ko00650	tr|K7M470|K7M470_SOYBN;tr|I1N520|I1N520_SOYBN;tr|I1MT35|I1MT35_SOYBN	K00100+K00135
Metabolism of xenobiotics by cytochrome P450	3	11	0.0423682	ko00980	tr|I1MA91|I1MA91_SOYBN;tr|I1NA39|I1NA39_SOYBN;tr|Q9FQD4|Q9FQD4_SOYBN	K00001+K00799
Drug metabolism - cytochrome P450	3	11	0.0423682	ko00982	tr|I1MA91|I1MA91_SOYBN;tr|I1NA39|I1NA39_SOYBN;tr|Q9FQD4|Q9FQD4_SOYBN	K00001+K00799
Folate biosynthesis	2	2	0.00549071	ko00790	tr|I1M2Y5|I1M2Y5_SOYBN;tr|I1KXK7|I1KXK7_SOYBN	K01307+K01113
Plant-pathogen interaction	2	4	0.02987	ko04626	tr|I1MC33|I1MC33_SOYBN;tr|C6ZS00|C6ZS00_SOYBN	K09487+K13420

## Sheet: TW-1-M-3vsTW-1-3
#Pathway	Sample1 (44)	Sample2 (628)	Pvalue	Pathway ID	Proteins	KOs
Metabolic pathways	23	229	0.0193605	ko01100	tr|B0M1A9|B0M1A9_SOYBN;tr|K7KN32|K7KN32_SOYBN;tr|Q945U3|Q945U3_SOYBN;tr|A0A0R4J455|A0A0R4J455_SOYBN;tr|I1M442|I1M442_SOYBN;tr|K7MT91|K7MT91_SOYBN;tr|C6TKH0|C6TKH0_SOYBN;tr|I1M596|I1M596_SOYBN;tr|A0A0R4J364|A0A0R4J364_SOYBN;tr|A0A0R0H2Z4|A0A0R0H2Z4_SOYBN;tr|I1JKR6|I1JKR6_SOYBN;tr|K7MZJ0|K7MZJ0_SOYBN;tr|K7M470|K7M470_SOYBN;tr|I1KDL4|I1KDL4_SOYBN;tr|B3TDK4|B3TDK4_SOYBN;tr|I1LXY1|I1LXY1_SOYBN;tr|I1JT…	K00632+K07513+K00016+K00232+K00365+K01681+K00002+K00100+K00059+K11147+K00454+K00001+K10717+K01051+K00695+K01595+K00549+K01810+K01113+K00873+K00514+K10527+K11188
Microbial metabolism in diverse environments	13	107	0.023664	ko01120	tr|B0M1A9|B0M1A9_SOYBN;tr|K7KN32|K7KN32_SOYBN;tr|A0A0R4J455|A0A0R4J455_SOYBN;tr|I1M442|I1M442_SOYBN;tr|K7MT91|K7MT91_SOYBN;tr|A0A0R4J364|A0A0R4J364_SOYBN;tr|K7M470|K7M470_SOYBN;tr|I1KDL4|I1KDL4_SOYBN;tr|I1JTB8|I1JTB8_SOYBN;tr|I1KXK7|I1KXK7_SOYBN;tr|I1LZE1|I1LZE1_SOYBN;tr|I1N520|I1N520_SOYBN;tr|I1KRJ7|I1KRJ7_SOYBN	K00632+K07513+K00016+K00365+K01681+K00002+K00100+K00001+K01595+K01810+K01113+K00873+K11188
Glycolysis / Gluconeogenesis	7	49	0.0461881	ko00010	tr|K7KN32|K7KN32_SOYBN;tr|K7MT91|K7MT91_SOYBN;tr|A0A0R4J364|A0A0R4J364_SOYBN;tr|K7M470|K7M470_SOYBN;tr|I1JTB8|I1JTB8_SOYBN;tr|I1LZE1|I1LZE1_SOYBN;tr|I1N520|I1N520_SOYBN	K00016+K00002+K00001+K01810+K00873
alpha-Linolenic acid metabolism	6	9	6.06609e-06	ko00592	tr|B0M1A9|B0M1A9_SOYBN;tr|Q945U3|Q945U3_SOYBN;tr|I1M596|I1M596_SOYBN;tr|A0A0R0H2Z4|A0A0R0H2Z4_SOYBN;tr|B3TDK4|B3TDK4_SOYBN;tr|I1L4J2|I1L4J2_SOYBN	K00632+K00232+K00454+K10527
Linoleic acid metabolism	5	10	0.000261375	ko00591	tr|K7MT91|K7MT91_SOYBN;tr|I1M596|I1M596_SOYBN;tr|K7M470|K7M470_SOYBN;tr|B3TDK4|B3TDK4_SOYBN;tr|I1N520|I1N520_SOYBN	K00100+K00454
Biosynthesis of unsaturated fatty acids	4	6	0.000285536	ko01040	tr|B0M1A9|B0M1A9_SOYBN;tr|Q945U3|Q945U3_SOYBN;tr|C6TKH0|C6TKH0_SOYBN;tr|A0A0R0H2Z4|A0A0R0H2Z4_SOYBN	K07513+K00232+K00059
Fatty acid metabolism	4	11	0.00483323	ko00071	tr|B0M1A9|B0M1A9_SOYBN;tr|Q945U3|Q945U3_SOYBN;tr|A0A0R4J364|A0A0R4J364_SOYBN;tr|A0A0R0H2Z4|A0A0R0H2Z4_SOYBN	K00632+K07513+K00232+K00001
Metabolism of xenobiotics by cytochrome P450	4	11	0.00483323	ko00980	tr|A0A0R4J364|A0A0R4J364_SOYBN;tr|I1NA39|I1NA39_SOYBN;tr|Q9FQD4|Q9FQD4_SOYBN;tr|I1L8Q0|I1L8Q0_SOYBN	K00001+K00799
Drug metabolism - cytochrome P450	4	11	0.00483323	ko00982	tr|A0A0R4J364|A0A0R4J364_SOYBN;tr|I1NA39|I1NA39_SOYBN;tr|Q9FQD4|Q9FQD4_SOYBN;tr|I1L8Q0|I1L8Q0_SOYBN	K00001+K00799
Chloroalkane and chloroalkene degradation	4	12	0.0068808	ko00625	tr|K7MT91|K7MT91_SOYBN;tr|A0A0R4J364|A0A0R4J364_SOYBN;tr|K7M470|K7M470_SOYBN;tr|I1N520|I1N520_SOYBN	K00100+K00001
Peroxisome	4	20	0.0444538	ko04146	tr|B0M1A9|B0M1A9_SOYBN;tr|Q945U3|Q945U3_SOYBN;tr|C6TKH0|C6TKH0_SOYBN;tr|A0A0R0H2Z4|A0A0R0H2Z4_SOYBN	K07513+K00232+K11147
PPAR signaling pathway	3	5	0.00291472	ko03320	tr|B0M1A9|B0M1A9_SOYBN;tr|Q945U3|Q945U3_SOYBN;tr|A0A0R0H2Z4|A0A0R0H2Z4_SOYBN	K07513+K00232
Bisphenol degradation	3	7	0.00922771	ko00363	tr|K7MT91|K7MT91_SOYBN;tr|K7M470|K7M470_SOYBN;tr|I1N520|I1N520_SOYBN	K00100
Caprolactam degradation	3	8	0.0140445	ko00930	tr|K7MT91|K7MT91_SOYBN;tr|K7M470|K7M470_SOYBN;tr|I1N520|I1N520_SOYBN	K00002
Butanoate metabolism	3	10	0.0272429	ko00650	tr|K7MT91|K7MT91_SOYBN;tr|K7M470|K7M470_SOYBN;tr|I1N520|I1N520_SOYBN	K00100
Glycerolipid metabolism	3	12	0.0452351	ko00561	tr|K7MT91|K7MT91_SOYBN;tr|K7M470|K7M470_SOYBN;tr|I1N520|I1N520_SOYBN	K00002
