# Supplementary material for: Quantitative proteomic analyses of two soybean low phytic acid mutants to identify the genes associated with seed field emergence
Source: BMC Plant Biol. 2019 Dec 19;19:569. doi: 10.1186/s12870-019-2201-4 (PMC6921446; doi:10.1186/s12870-019-2201-4)
Supplement: Supplementary file 4 — Additional file 4. The correlations between mRNA and protein in the three stages. [file 12870_2019_2201_MOESM4_ESM.xlsx]

## Sheet: TW-1-M-1 vs TW-1-1
# Correlation	mRNA_Information						protein_Information						GO			KEGG
# mRNA : Gene : Protein	#mRNA_name	FC(TW-1-M-1/TW-1-1)	Sig_FC	Regulation	P-value	Sig_P-value	#Protein_ID	FC(TW-1-M/TW-1)	Sig_FC	Regulation	p_value	Sig_p_value	GO_list	GO_term	GO_class	KEGG_list	KEGG_term	KEGG_class
XM_003523162.3 : GLYMA04G209000 : I1JXY2	XM_003523162.3	1.21894	no	up	0.28965	no	I1JXY2	0.435383	yes	down	0.047499	yes	GO:0005975;GO:0004553;GO:0065007;GO:0034960;GO:0009617;GO:0034637;GO:0008361;GO:0046907;GO:0006950;GO:0042221;GO:0009826;GO:0044238;GO:0009607;GO:0016049;GO:0040007;GO:0043283;GO:0034645;GO:0043284;GO:0043170;GO:0006073;GO:0010035;GO:0005976;GO:0009987;GO:0005975;GO:0044249;GO:0046686;GO:0034961;GO:0006952;GO:0044264;GO:0016051;GO:0042742;GO:0010038;GO:0051707;GO:0051641;GO:0044237;GO:0044262;GO:…	carbohydrate metabolic process;hydrolase activity, hydrolyzing O-glycosyl compounds;biological regulation;cellular biopolymer metabolic process;response to bacterium;cellular carbohydrate biosynthetic process;regulation of cell size;intracellular transport;response to stress;response to chemical stimulus;unidimensional cell growth;primary metabolic process;response to biotic stimulus;cell growth;…	biological_process;molecular_function;Biological_Process;Biological_Process;Biological_Process;Biological_Process;Biological_Process;Biological_Process;Biological_Process;Biological_Process;Biological_Process;Biological_Process;Biological_Process;Biological_Process;Biological_Process;Biological_Process;Biological_Process;Biological_Process;Biological_Process;Biological_Process;Biological_Process;…	ko00510;ko04141;ko01100	N-Glycan biosynthesis;Protein processing in endoplasmic reticulum;Metabolic pathways	Metabolism;Genetic Information Processing;Metabolism
XM_003524865.3 : GLYMA05G149800 : I1K3Q1	XM_003524865.3	1.09548	no	up	0.65765	no	I1K3Q1	-1.1448	yes	down	0.0414638	yes	GO:0004869;GO:0004869;GO:0043229;GO:0043231;GO:0044444;GO:0044424;GO:0005737;GO:0031410;GO:0005623;GO:0031982;GO:0043226;GO:0005622;GO:0044464;GO:0016023;GO:0043227;GO:0031988;	cysteine-type endopeptidase inhibitor activity;cysteine-type endopeptidase inhibitor activity;intracellular organelle;intracellular membrane-bounded organelle;cytoplasmic part;intracellular part;cytoplasm;cytoplasmic vesicle;cell;vesicle;organelle;intracellular;cell part;cytoplasmic membrane-bounded vesicle;membrane-bounded organelle;membrane-bounded vesicle;	molecular_function;molecular_function;Biological_Process;Biological_Process;Biological_Process;Biological_Process;Biological_Process;Biological_Process;Biological_Process;Biological_Process;Biological_Process;Biological_Process;Biological_Process;Biological_Process;Biological_Process;Biological_Process	.	.	.
NM_001250257.2 : GLYMA01G119600 : A0A0R0LAD9	NM_001250257.2	2.23365	yes	up	0.00305	yes	A0A0R0LAD9	-0.99089	yes	down	0.00324994	yes	GO:0065007;GO:0034960;GO:0050793;GO:0006950;GO:0042221;GO:0048731;GO:0009719;GO:0009416;GO:0009888;GO:0051239;GO:0043283;GO:0007154;GO:0048532;GO:0043170;GO:0009725;GO:0010154;GO:0010182;GO:0009266;GO:0009790;GO:0009987;GO:0044249;GO:0044255;GO:0016567;GO:0048700;GO:0019748;GO:0048609;GO:0000003;GO:0022414;GO:0016114;GO:0043687;GO:0044267;GO:0048580;GO:0010431;GO:0009314;GO:0032501;GO:0044237;GO:…	biological regulation;cellular biopolymer metabolic process;regulation of developmental process;response to stress;response to chemical stimulus;system development;response to endogenous stimulus;response to light stimulus;tissue development;regulation of multicellular organismal process;biopolymer metabolic process;cell communication;anatomical structure arrangement;macromolecule metabolic proce…	Biological_Process;Biological_Process;Biological_Process;Biological_Process;Biological_Process;Biological_Process;Biological_Process;Biological_Process;Biological_Process;Biological_Process;Biological_Process;Biological_Process;Biological_Process;Biological_Process;Biological_Process;Biological_Process;Biological_Process;Biological_Process;Biological_Process;Biological_Process;Biological_Process;…	.	.	.
XM_003527179.3 : GLYMA06G236100 : I1KDR0	XM_003527179.3	1.14726	no	up	0.47535	no	I1KDR0	-0.543575	yes	down	0.0155104	yes	GO:0043248;GO:0043248;GO:0043248;GO:0043248;GO:0043248;GO:0009987;GO:0044085;GO:0016043;GO:0044446;GO:0043229;GO:0044444;GO:0044422;GO:0009506;GO:0044464;GO:0005911;GO:0043227;GO:0031090;GO:0043231;GO:0044424;GO:0005737;GO:0005634;GO:0005774;GO:0005623;GO:0005829;GO:0044425;GO:0005773;GO:0043226;GO:0055044;GO:0005886;GO:0005622;GO:0030054;GO:0044437;GO:0016020;GO:0044459;	proteasome assembly;proteasome assembly;proteasome assembly;proteasome assembly;proteasome assembly;cellular process;cellular component biogenesis;cellular component organization;intracellular organelle part;intracellular organelle;cytoplasmic part;organelle part;plasmodesma;cell part;cell-cell junction;membrane-bounded organelle;organelle membrane;intracellular membrane-bounded organelle;intrace…	biological_process;biological_process;biological_process;biological_process;biological_process;Biological_Process;Biological_Process;Biological_Process;Cellular_Component;Cellular_Component;Cellular_Component;Cellular_Component;Cellular_Component;Cellular_Component;Cellular_Component;Cellular_Component;Cellular_Component;Cellular_Component;Cellular_Component;Cellular_Component;Cellular_Component;…	.	.	.
NM_001249318.1 : GLYMA06G301500 : Q42795	NM_001249318.1	0.475884	yes	down	0.00055	yes	Q42795	1.86906	yes	up	0.000261445	yes	GO:0016161;GO:0000272;GO:0016052;GO:0043170;GO:0009057;GO:0005976;GO:0043285;GO:0044238;GO:0005975;GO:0000272;GO:0009056;GO:0043283;GO:0008152;GO:0004553;GO:0016798;GO:0003824;GO:0016787	beta-amylase activity;polysaccharide catabolic process;carbohydrate catabolic process;macromolecule metabolic process;macromolecule catabolic process;polysaccharide metabolic process;biopolymer catabolic process;primary metabolic process;carbohydrate metabolic process;polysaccharide catabolic process;catabolic process;biopolymer metabolic process;metabolic process;hydrolase activity hydrolyzing O…	molecular_function;biological_process;Biological_Process;Biological_Process;Biological_Process;Biological_Process;Biological_Process;Biological_Process;Biological_Process;Biological_Process;Biological_Process;Biological_Process;Biological_Process;Molecular_Function;Molecular_Function;Molecular_Function;Molecular_Function	ko00500;ko01100	Starch and sucrose metabolism;Metabolic pathways	Metabolism;Metabolism
XM_003529485.3 : GLYMA07G241400 : I1KMS6	XM_003529485.3	1.4254	no	up	0.07785	no	I1KMS6	-0.494573	yes	down	0.0299131	yes	GO:0034613;GO:0006996;GO:0046907;GO:0033036;GO:0045184;GO:0008104;GO:0051641;GO:0051649;GO:0006886;GO:0051234;GO:0070727;GO:0055085;GO:0051179;GO:0015031;GO:0009987;GO:0017038;GO:0006810;GO:0016043;GO:0006605;GO:0044446;GO:0009526;GO:0031967;GO:0044422;GO:0044435;GO:0044464;GO:0009507;GO:0043231;GO:0005739;GO:0044429;GO:0005623;GO:0044425;GO:0031975;GO:0005740;GO:0031224;GO:0016020;GO:0043229;GO:…	cellular protein localization;organelle organization;intracellular transport;macromolecule localization;establishment of protein localization;protein localization;cellular localization;establishment of localization in cell;intracellular protein transport;establishment of localization;cellular macromolecule localization;transmembrane transport;localization;protein transport;cellular process;protei…	Biological_Process;Biological_Process;Biological_Process;Biological_Process;Biological_Process;Biological_Process;Biological_Process;Biological_Process;Biological_Process;Biological_Process;Biological_Process;Biological_Process;Biological_Process;Biological_Process;Biological_Process;Biological_Process;Biological_Process;Biological_Process;Biological_Process;Cellular_Component;Cellular_Component;…	.	.	.
XM_006581525.2 : GLYMA06G114800 : I1KAB7	XM_006581525.2	0.516467	no	down	0.00045	yes	I1KAB7	1.03958	no	up	0.0301078	yes	GO:0045454;GO:0065007;GO:0034960;GO:0050793;GO:0006970;GO:0006950;GO:0042221;GO:0048731;GO:0009719;GO:0009416;GO:0009607;GO:0009888;GO:0019725;GO:0031324;GO:0009892;GO:0043283;GO:0034975;GO:0042592;GO:0043467;GO:0043170;GO:0009651;GO:0009725;GO:0010154;GO:0009627;GO:0010035;GO:0006955;GO:0009814;GO:0009644;GO:0009266;GO:0009790;GO:0009987;GO:0046686;GO:0000003;GO:0022414;GO:0006457;GO:0044267;GO:…	cell redox homeostasis;biological regulation;cellular biopolymer metabolic process;regulation of developmental process;response to osmotic stress;response to stress;response to chemical stimulus;system development;response to endogenous stimulus;response to light stimulus;response to biotic stimulus;tissue development;cellular homeostasis;negative regulation of cellular metabolic process;negative…	biological_process;Biological_Process;Biological_Process;Biological_Process;Biological_Process;Biological_Process;Biological_Process;Biological_Process;Biological_Process;Biological_Process;Biological_Process;Biological_Process;Biological_Process;Biological_Process;Biological_Process;Biological_Process;Biological_Process;Biological_Process;Biological_Process;Biological_Process;Biological_Process;…	ko04141	Protein processing in endoplasmic reticulum	Genetic Information Processing
NM_001250776.2 : GLYMA01G095000 : C6SWW4	NM_001250776.2	1.36461	no	up	0.1131	no	C6SWW4	1.4331	yes	up	0.00110723	yes	GO:0004866;GO:0065007;GO:0050790;GO:0044092;GO:0010951;GO:0010466;GO:0052548;GO:0051346;GO:0052547;GO:0043086;GO:0065009;GO:0051336;GO:0004867;GO:0030414;GO:0004866;GO:0030234;GO:0004857	endopeptidase inhibitor activity;biological regulation;regulation of catalytic activity;negative regulation of molecular function;negative regulation of endopeptidase activity;negative regulation of peptidase activity;regulation of endopeptidase activity;negative regulation of hydrolase activity;regulation of peptidase activity;negative regulation of catalytic activity;regulation of molecular fun…	molecular_function;Biological_Process;Biological_Process;Biological_Process;Biological_Process;Biological_Process;Biological_Process;Biological_Process;Biological_Process;Biological_Process;Biological_Process;Biological_Process;Molecular_Function;Molecular_Function;Molecular_Function;Molecular_Function;Molecular_Function	.	.	.
XM_003523194.3 : GLYMA04G215900 : I1JY56	XM_003523194.3	0.42284	yes	down	0.0002	yes	I1JY56	0.554415	yes	down	0.00466316	yes	GO:0032553;GO:0001883;GO:0032555;GO:0000166;GO:0005488;GO:0005524;GO:0001882;GO:0030554;GO:0017076;GO:0032559	ribonucleotide binding;purine nucleoside binding;purine ribonucleotide binding;nucleotide binding;binding;ATP binding;nucleoside binding;adenyl nucleotide binding;purine nucleotide binding;adenyl ribonucleotide binding	Molecular_Function;Molecular_Function;Molecular_Function;Molecular_Function;Molecular_Function;Molecular_Function;Molecular_Function;Molecular_Function;Molecular_Function;Molecular_Function	ko04530;ko04520;ko05410;ko04810;ko05414;ko04670;ko05416;ko04510;ko05131;ko05110;ko04745;ko05100;ko05130;ko04145;ko05412	Tight junction;Adherens junction;Hypertrophic cardiomyopathy (HCM);Regulation of actin cytoskeleton;Dilated cardiomyopathy;Leukocyte transendothelial migration;Viral myocarditis;Focal adhesion;Shigellosis;Vibrio cholerae infection;Phototransduction - fly;Bacterial invasion of epithelial cells;Pathogenic Escherichia coli infection;Phagosome;Arrhythmogenic right ventricular cardiomyopathy (ARVC)	Cellular Processes;Cellular Processes;Cellular Processes;Cellular Processes;-;Organismal Systems;-;Cellular Processes;-;-;Organismal Systems;-;-;Cellular Processes;-

## Sheet: TW-1-M-2 vs TW-1-2
# Correlation	mRNA_Information						protein_Information						GO			KEGG
# mRNA : Gene : Protein	#mRNA_name	FC(TW-1-M-1/TW-1-1)	Sig_FC	Regulation	P-value	Sig_P-value	#Protein_ID	FC(TW-1-M/TW-1)	Sig_FC	Regulation	p_value	Sig_p_value	GO_list	GO_term	GO_class	KEGG_list	KEGG_term	KEGG_class
XM_003525116.3 : GLYMA05G199100 : I1K565	XM_003525116.3	0.453912	yes	down	0.0001	yes	I1K565	-0.929606	yes	down	0.0202909	yes	GO:0003712;GO:0035194;GO:0065007;GO:0034960;GO:0019318;GO:0006970;GO:0006950;GO:0042221;GO:0046365;GO:0009306;GO:0032940;GO:0009892;GO:0043283;GO:0043170;GO:0009651;GO:0019320;GO:0010035;GO:0046903;GO:0006066;GO:0006767;GO:0015031;GO:0009987;GO:0005975;GO:0044249;GO:0044255;GO:0019748;GO:0046686;GO:0016114;GO:0016052;GO:0006766;GO:0010038;GO:0008104;GO:0051641;GO:0006006;GO:0034962;GO:0006769;GO:…	transcription cofactor activity;posttranscriptional gene silencing by RNAï¼biological regulation;cellular biopolymer metabolic process;hexose metabolic process;response to osmotic stress;response to stress;response to chemical stimulus;monosaccharide catabolic process;protein secretion;secretion by cell;negative regulation of metabolic process;biopolymer metabolic process;macromolecule metabolic…	molecular_function;biological_process;Biological_Process;Biological_Process;Biological_Process;Biological_Process;Biological_Process;Biological_Process;Biological_Process;Biological_Process;Biological_Process;Biological_Process;Biological_Process;Biological_Process;Biological_Process;Biological_Process;Biological_Process;Biological_Process;Biological_Process;Biological_Process;Biological_Process;…	.	.	.
NM_001250257.2 : GLYMA01G119600 : A0A0R0LAD9	NM_001250257.2	25.1213	yes	up	5e-05	yes	A0A0R0LAD9	-1.1617	yes	down	0.00759822	yes	GO:0065007;GO:0034960;GO:0050793;GO:0006950;GO:0042221;GO:0048731;GO:0009719;GO:0009416;GO:0009888;GO:0051239;GO:0043283;GO:0007154;GO:0048532;GO:0043170;GO:0009725;GO:0010154;GO:0009266;GO:0010182;GO:0009790;GO:0009987;GO:0044249;GO:0044255;GO:0016567;GO:0048700;GO:0019748;GO:0048609;GO:0000003;GO:0022414;GO:0043687;GO:0016114;GO:0044267;GO:0048580;GO:0010431;GO:0009314;GO:0032501;GO:0044237;GO:…	biological regulation;cellular biopolymer metabolic process;regulation of developmental process;response to stress;response to chemical stimulus;system development;response to endogenous stimulus;response to light stimulus;tissue development;regulation of multicellular organismal process;biopolymer metabolic process;cell communication;anatomical structure arrangement;macromolecule metabolic proce…	Biological_Process;Biological_Process;Biological_Process;Biological_Process;Biological_Process;Biological_Process;Biological_Process;Biological_Process;Biological_Process;Biological_Process;Biological_Process;Biological_Process;Biological_Process;Biological_Process;Biological_Process;Biological_Process;Biological_Process;Biological_Process;Biological_Process;Biological_Process;Biological_Process;…	.	.	.
XM_003527179.3 : GLYMA06G236100 : I1KDR0	XM_003527179.3	2.45375	yes	up	5e-05	yes	I1KDR0	-0.776939	yes	down	0.0193865	yes	GO:0009987;GO:0044085;GO:0016043;GO:0044446;GO:0043229;GO:0044444;GO:0044422;GO:0009506;GO:0044464;GO:0005911;GO:0043227;GO:0031090;GO:0043231;GO:0044424;GO:0005737;GO:0005623;GO:0005774;GO:0005634;GO:0043226;GO:0044425;GO:0005773;GO:0005829;GO:0055044;GO:0005622;GO:0005886;GO:0030054;GO:0044437;GO:0016020;GO:0044459	cellular process;cellular component biogenesis;cellular component organization;intracellular organelle part;intracellular organelle;cytoplasmic part;organelle part;plasmodesma;cell part;cell-cell junction;membrane-bounded organelle;organelle membrane;intracellular membrane-bounded organelle;intracellular part;cytoplasm;cell;vacuolar membrane;nucleus;organelle;membrane part;vacuole;cytosol;symplas…	Biological_Process;Biological_Process;Biological_Process;Cellular_Component;Cellular_Component;Cellular_Component;Cellular_Component;Cellular_Component;Cellular_Component;Cellular_Component;Cellular_Component;Cellular_Component;Cellular_Component;Cellular_Component;Cellular_Component;Cellular_Component;Cellular_Component;Cellular_Component;Cellular_Component;Cellular_Component;Cellular_Component;…	.	.	.
NM_001249318.1 : GLYMA06G301500 : Q42795	NM_001249318.1	0.818972	no	down	0.372	no	Q42795	0.831062	yes	down	0.00263732	yes	GO:0016161;GO:0000272;GO:0016052;GO:0043170;GO:0009057;GO:0005976;GO:0043285;GO:0044238;GO:0005975;GO:0000272;GO:0009056;GO:0043283;GO:0008152;GO:0004553;GO:0016798;GO:0003824;GO:0016787	beta-amylase activity;polysaccharide catabolic process;carbohydrate catabolic process;macromolecule metabolic process;macromolecule catabolic process;polysaccharide metabolic process;biopolymer catabolic process;primary metabolic process;carbohydrate metabolic process;polysaccharide catabolic process;catabolic process;biopolymer metabolic process;metabolic process;hydrolase activity hydrolyzing O…	molecular_function;biological_process;Biological_Process;Biological_Process;Biological_Process;Biological_Process;Biological_Process;Biological_Process;Biological_Process;Biological_Process;Biological_Process;Biological_Process;Biological_Process;Molecular_Function;Molecular_Function;Molecular_Function;Molecular_Function	ko00500;ko01100	Starch and sucrose metabolism;Metabolic pathways	metabolism;metabolism
NM_001248597.1 : GLYMA06G319700 : C6ZS00	NM_001248597.1	3.92878	yes	up	5e-05	yes	C6ZS00	0.301879	yes	down	0.000567745	yes	GO:0005515;GO:0065007;GO:0060255;GO:0034960;GO:0048583;GO:0031347;GO:0006950;GO:0044238;GO:0080134;GO:0009607;GO:0043283;GO:0007154;GO:0043170;GO:0006955;GO:0002376;GO:0031323;GO:0009987;GO:0045087;GO:0006793;GO:0006952;GO:0044267;GO:0019222;GO:0051707;GO:0043412;GO:0080090;GO:0044237;GO:0008152;GO:0044260;GO:0050789;GO:0019538;GO:0006464;GO:0051704;GO:0050794;GO:0050896;GO:0006796;GO:0007165;GO:…	protein binding;biological regulation;regulation of macromolecule metabolic process;cellular biopolymer metabolic process;regulation of response to stimulus;regulation of defense response;response to stress;primary metabolic process;regulation of response to stress;response to biotic stimulus;biopolymer metabolic process;cell communication;macromolecule metabolic process;immune response;immune sy…	molecular_function;Biological_Process;Biological_Process;Biological_Process;Biological_Process;Biological_Process;Biological_Process;Biological_Process;Biological_Process;Biological_Process;Biological_Process;Biological_Process;Biological_Process;Biological_Process;Biological_Process;Biological_Process;Biological_Process;Biological_Process;Biological_Process;Biological_Process;Biological_Process;…	ko04626	Plant-pathogen interaction	Organismal Systems
XM_014775361.1 : GLYMA05G146000 : I1K3K3	XM_014775361.1	1.2562	no	up	0.42645	no	I1K3K3	0.296144	yes	down	0.0272033	yes	GO:0016151;GO:0043419;GO:0016787;GO:0044270;GO:0043603;GO:0019627;GO:0044248;GO:0009987;GO:0034641;GO:0044237;GO:0009056;GO:0006807;GO:0008152;GO:0044424;GO:0044464;GO:0005737;GO:0005623;GO:0005622;GO:0043169;GO:0046872;GO:0003824;GO:0016151;GO:0005488;GO:0046914;GO:0043167;GO:0016810;GO:0016787	nickel cation binding;urea catabolic process;hydrolase activity;nitrogen compound catabolic process;cellular amide metabolic process;urea metabolic process;cellular catabolic process;cellular process;cellular nitrogen compound metabolic process;cellular metabolic process;catabolic process;nitrogen compound metabolic process;metabolic process;intracellular part;cell part;cytoplasm;cell;intracellul…	molecular_function;biological_process;molecular_function;Biological_Process;Biological_Process;Biological_Process;Biological_Process;Biological_Process;Biological_Process;Biological_Process;Biological_Process;Biological_Process;Biological_Process;Cellular_Component;Cellular_Component;Cellular_Component;Cellular_Component;Cellular_Component;Molecular_Function;Molecular_Function;Molecular_Function;…	ko01120;ko00230;ko01100;ko00330	Microbial metabolism in diverse environments;Purine metabolism;Metabolic pathways;Arginine and proline metabolism	Metabolism;Metabolism;Metabolism;Metabolism
NM_001250776.2 : GLYMA01G095000 : C6SWW4	NM_001250776.2	0.865269	no	down	0.4802	no	C6SWW4	2.38613	yes	up	0.000116832	yes	GO:0004866;GO:0065007;GO:0050790;GO:0044092;GO:0010951;GO:0010466;GO:0052548;GO:0051346;GO:0052547;GO:0043086;GO:0051336;GO:0065009;GO:0030234;GO:0030414;GO:0004866;GO:0004857	endopeptidase inhibitor activity;biological regulation;regulation of catalytic activity;negative regulation of molecular function;negative regulation of endopeptidase activity;negative regulation of peptidase activity;regulation of endopeptidase activity;negative regulation of hydrolase activity;regulation of peptidase activity;negative regulation of catalytic activity;regulation of hydrolase act…	molecular_function;Biological_Process;Biological_Process;Biological_Process;Biological_Process;Biological_Process;Biological_Process;Biological_Process;Biological_Process;Biological_Process;Biological_Process;Biological_Process;Molecular_Function;Molecular_Function;Molecular_Function;Molecular_Function	.	.	.
XM_003529144.3 : PFP-ALPHA : I1ND14	XM_003529144.3	0.403015	yes	down	5e-05	yes	I1ND14	1.40212	yes	up	0.0418169	yes	GO:0065007;GO:0060255;GO:0034960;GO:0019318;GO:0042221;GO:0044238;GO:0031326;GO:0031324;GO:0006732;GO:0016310;GO:0009892;GO:0043283;GO:0009889;GO:0043170;GO:0009890;GO:0016458;GO:0006066;GO:0031323;GO:0009987;GO:0005975;GO:0031327;GO:0044249;GO:0044255;GO:0051186;GO:0006793;GO:0043687;GO:0005996;GO:0044267;GO:0006996;GO:0048523;GO:0019222;GO:0051171;GO:0044237;GO:0043412;GO:0080090;GO:0044262;GO:…	biological regulation;regulation of macromolecule metabolic process;cellular biopolymer metabolic process;hexose metabolic process;response to chemical stimulus;primary metabolic process;regulation of cellular biosynthetic process;negative regulation of cellular metabolic process;coenzyme metabolic process;phosphorylation;negative regulation of metabolic process;biopolymer metabolic process;regul…	Biological_Process;Biological_Process;Biological_Process;Biological_Process;Biological_Process;Biological_Process;Biological_Process;Biological_Process;Biological_Process;Biological_Process;Biological_Process;Biological_Process;Biological_Process;Biological_Process;Biological_Process;Biological_Process;Biological_Process;Biological_Process;Biological_Process;Biological_Process;Biological_Process;…	ko00051	Fructose and mannose metabolism	metabolism

## Sheet: TW-1-M-3 vs TW-1-3
# Correlation	mRNA_Information						protein_Information						GO			KEGG
# mRNA : Gene : Protein	#mRNA_name	FC(TW-1-M-1/TW-1-1)	Sig_FC	Regulation	P-value	Sig_P-value	#Protein_ID	FC(TW-1-M/TW-1)	Sig_FC	Regulation	p_value	Sig_p_value	GO_list	GO_term	GO_class	KEGG_list	KEGG_term	KEGG_class
XM_003516373.3 : GLYMA01G130200 : I1J7M1	XM_003516373.3	2.79662	yes	up	0.0614	no	I1J7M1	0.743631	yes	down	0.0497046	yes	GO:0051234;GO:0006952;GO:0009620;GO:0050832;GO:0009617;GO:0006950;GO:0051704;GO:0042742;GO:0051179;GO:0051707;GO:0009607;GO:0050896;GO:0006810;GO:0008289;GO:0005215;GO:0005488	establishment of localization;defense response;response to fungus;defense response to fungus;response to bacterium;response to stress;multi-organism process;defense response to bacterium;localization;response to other organism;response to biotic stimulus;response to stimulus;transport;lipid binding;transporter activity;binding;	Biological_Process;Biological_Process;Biological_Process;Biological_Process;Biological_Process;Biological_Process;Biological_Process;Biological_Process;Biological_Process;Biological_Process;Biological_Process;Biological_Process;Biological_Process;Molecular_Function;Molecular_Function;Molecular_Function	.	.	.
NM_001250257.2 : GLYMA01G119600 : A0A0R0LAD9	NM_001250257.2	45.1285	yes	up	5e-05	yes	A0A0R0LAD9	-1.746	yes	down	0.0221055	yes	GO:0065007;GO:0034960;GO:0050793;GO:0006950;GO:0042221;GO:0048731;GO:0009719;GO:0009416;GO:0009888;GO:0051239;GO:0043283;GO:0007154;GO:0048532;GO:0043170;GO:0009725;GO:0010154;GO:0010182;GO:0009266;GO:0009790;GO:0009987;GO:0044249;GO:0044255;GO:0016567;GO:0048700;GO:0019748;GO:0048609;GO:0000003;GO:0022414;GO:0043687;GO:0016114;GO:0044267;GO:0048580;GO:0010431;GO:0009314;GO:0032501;GO:0044237;GO:…	biological regulation;cellular biopolymer metabolic process;regulation of developmental process;response to stress;response to chemical stimulus;system development;response to endogenous stimulus;response to light stimulus;tissue development;regulation of multicellular organismal process;biopolymer metabolic process;cell communication;anatomical structure arrangement;macromolecule metabolic proce…	Biological_Process;Biological_Process;Biological_Process;Biological_Process;Biological_Process;Biological_Process;Biological_Process;Biological_Process;Biological_Process;Biological_Process;Biological_Process;Biological_Process;Biological_Process;Biological_Process;Biological_Process;Biological_Process;Biological_Process;Biological_Process;Biological_Process;Biological_Process;Biological_Process;…	.	.	.
NM_001248597.1 : GLYMA06G319700 : C6ZS00	NM_001248597.1	1.79932	no	up	0.1207	no	C6ZS00	-0.66337	yes	down	0.00182733	yes	GO:0065007;GO:0060255;GO:0034960;GO:0048583;GO:0031347;GO:0006950;GO:0044238;GO:0080134;GO:0009607;GO:0043283;GO:0007154;GO:0043170;GO:0006955;GO:0002376;GO:0031323;GO:0009987;GO:0045087;GO:0006793;GO:0006952;GO:0044267;GO:0019222;GO:0051707;GO:0044237;GO:0043412;GO:0080090;GO:0008152;GO:0044260;GO:0050789;GO:0019538;GO:0006464;GO:0051704;GO:0050794;GO:0050896;GO:0007165;GO:0006796;GO:0043229;GO:…	biological regulation;regulation of macromolecule metabolic process;cellular biopolymer metabolic process;regulation of response to stimulus;regulation of defense response;response to stress;primary metabolic process;regulation of response to stress;response to biotic stimulus;biopolymer metabolic process;cell communication;macromolecule metabolic process;immune response;immune system process;reg…	Biological_Process;Biological_Process;Biological_Process;Biological_Process;Biological_Process;Biological_Process;Biological_Process;Biological_Process;Biological_Process;Biological_Process;Biological_Process;Biological_Process;Biological_Process;Biological_Process;Biological_Process;Biological_Process;Biological_Process;Biological_Process;Biological_Process;Biological_Process;Biological_Process;…	ko04626	Plant-pathogen interaction	Organismal Systems
XM_006581525.2 : GLYMA06G114800 : I1KAB7	XM_006581525.2	0.902466	no	down	0.7677	no	I1KAB7	0.591172	yes	down	0.00402956	yes	GO:0045454;GO:0065007;GO:0034960;GO:0050793;GO:0006970;GO:0006950;GO:0042221;GO:0048731;GO:0009719;GO:0009416;GO:0009607;GO:0019725;GO:0031324;GO:0009888;GO:0009892;GO:0043283;GO:0042592;GO:0043170;GO:0009651;GO:0009725;GO:0010154;GO:0009627;GO:0010035;GO:0006955;GO:0009814;GO:0009644;GO:0009266;GO:0009790;GO:0009987;GO:0046686;GO:0000003;GO:0022414;GO:0006457;GO:0044267;GO:0048523;GO:0010038;GO:…	cell redox homeostasis;biological regulation;cellular biopolymer metabolic process;regulation of developmental process;response to osmotic stress;response to stress;response to chemical stimulus;system development;response to endogenous stimulus;response to light stimulus;response to biotic stimulus;cellular homeostasis;negative regulation of cellular metabolic process;tissue development;negative…	biological_process;Biological_Process;Biological_Process;Biological_Process;Biological_Process;Biological_Process;Biological_Process;Biological_Process;Biological_Process;Biological_Process;Biological_Process;Biological_Process;Biological_Process;Biological_Process;Biological_Process;Biological_Process;Biological_Process;Biological_Process;Biological_Process;Biological_Process;Biological_Process;…	ko04141	Protein processing in endoplasmic reticulum	Genetic Information Processing
XM_003523352.3 : GLYMA04G240800 : A0A0R4J364	XM_003523352.3	1.61567	no	up	0.24755	no	A0A0R4J364	-1.72597	yes	down	0.00193318	yes	GO:0008270;GO:0055114;GO:0016491;GO:0008152;GO:0055114;GO:0044424;GO:0044464;GO:0005737;GO:0005623;GO:0005622;GO:0043169;GO:0046872;GO:0003824;GO:0016614;GO:0005488;GO:0046914;GO:0043167;GO:0008270;GO:0016491;GO:0016616;	zinc ion binding;oxidation-reduction process;oxidoreductase activity;metabolic process;oxidation reduction;intracellular part;cell part;cytoplasm;cell;intracellular;cation binding;metal ion binding;catalytic activity;oxidoreductase activity acting on CH-OH group of donors;binding;transition metal ion binding;ion binding;zinc ion binding;oxidoreductase activity;oxidoreductase activity acting on th…	molecular_function;biological_process;molecular_function;Biological_Process;Biological_Process;Cellular_Component;Cellular_Component;Cellular_Component;Cellular_Component;Cellular_Component;Molecular_Function;Molecular_Function;Molecular_Function;Molecular_Function;Molecular_Function;Molecular_Function;Molecular_Function;Molecular_Function;Molecular_Function;Molecular_Function	ko00830;ko01120;ko00626;ko01110;ko00625;ko00071;ko01100;ko00980;ko00010;ko00350;ko00982;	Retinol metabolism;Microbial metabolism in diverse environments;Naphthalene degradation;Biosynthesis of secondary metabolites;Chloroalkane and chloroalkene degradation;Fatty acid metabolism;Metabolic pathways;Metabolism of xenobiotics by cytochrome P450;Glycolysis;Tyrosine metabolism;Drug metabolism - cytochrome P450;	Metabolism;Metabolism;Metabolism;Metabolism;Metabolism;Metabolism;Metabolism;Metabolism;Metabolism;Metabolism;Metabolism;Metabolism
XM_003527482.3 : GLYMA06G312800 : I1KFL5	XM_003527482.3	0.580336	no	down	0.07485	no	I1KFL5	3.64265	yes	up	0.032102	yes	GO:0065007;GO:0034960;GO:0034637;GO:0008361;GO:0046907;GO:0033036;GO:0044238;GO:0016049;GO:0040007;GO:0043283;GO:0034645;GO:0043284;GO:0043170;GO:0006073;GO:0005976;GO:0015031;GO:0009987;GO:0005975;GO:0044249;GO:0034961;GO:0006605;GO:0032989;GO:0044264;GO:0034613;GO:0032502;GO:0016051;GO:0045184;GO:0008104;GO:0048869;GO:0051641;GO:0044237;GO:0044262;GO:0006886;GO:0051649;GO:0000271;GO:0008152;GO:…	biological regulation;cellular biopolymer metabolic process;cellular carbohydrate biosynthetic process;regulation of cell size;intracellular transport;macromolecule localization;primary metabolic process;cell growth;growth;biopolymer metabolic process;cellular macromolecule biosynthetic process;biopolymer biosynthetic process;macromolecule metabolic process;cellular glucan metabolic process;polys…	Biological_Process;Biological_Process;Biological_Process;Biological_Process;Biological_Process;Biological_Process;Biological_Process;Biological_Process;Biological_Process;Biological_Process;Biological_Process;Biological_Process;Biological_Process;Biological_Process;Biological_Process;Biological_Process;Biological_Process;Biological_Process;Biological_Process;Biological_Process;Biological_Process;…	.	.	.
XM_014776685.1 : LOC100820574 : I1KDL4	XM_014776685.1	0.843849	no	down	0.59285	no	I1KDL4	-0.577628	yes	down	0.0186784	yes	GO:0045333;GO:0015980;GO:0006732;GO:0044237;GO:0006099;GO:0008152;GO:0006084;GO:0015979;GO:0046356;GO:0051187;GO:0009109;GO:0044248;GO:0009987;GO:0051186;GO:0009060;GO:0009056;GO:0006091;GO:0044424;GO:0044464;GO:0005737;GO:0005623;GO:0005622;GO:0016829;GO:0003824	cellular respiration;energy derivation by oxidation of organic compounds;coenzyme metabolic process;cellular metabolic process;tricarboxylic acid cycle;metabolic process;acetyl-CoA metabolic process;photosynthesis;acetyl-CoA catabolic process;cofactor catabolic process;coenzyme catabolic process;cellular catabolic process;cellular process;cofactor metabolic process;aerobic respiration;catabolic p…	Biological_Process;Biological_Process;Biological_Process;Biological_Process;Biological_Process;Biological_Process;Biological_Process;Biological_Process;Biological_Process;Biological_Process;Biological_Process;Biological_Process;Biological_Process;Biological_Process;Biological_Process;Biological_Process;Biological_Process;Cellular_Component;Cellular_Component;Cellular_Component;Cellular_Component;…	ko00710;ko01120;ko00720;ko00680;ko00620;ko01100;	Carbon fixation in photosynthetic organisms;Microbial metabolism in diverse environments;Reductive carboxylate cycle (CO2 fixation);Methane metabolism;Pyruvate metabolism;Metabolic pathways	metabolism;metabolism;Metabolism;Metabolism;Metabolism;metabolism
XM_003525773.3 : LOC100814897 : K7KN32	XM_003525773.3	1.78452	no	up	0.09625	no	K7KN32	-0.880382	yes	down	0.00414481	yes	GO:0016052;GO:0005996;GO:0019318;GO:0006096;GO:0006970;GO:0006950;GO:0042221;GO:0046365;GO:0044238;GO:0009719;GO:0006006;GO:0044237;GO:0006007;GO:0009737;GO:0008152;GO:0010033;GO:0009725;GO:0009651;GO:0019320;GO:0006066;GO:0046164;GO:0055114;GO:0009987;GO:0005975;GO:0050896;GO:0009628;GO:0009056;GO:0006091;GO:0044444;GO:0044424;GO:0005737;GO:0005623;GO:0005829;GO:0005886;GO:0005622;GO:0044464;GO:…	carbohydrate catabolic process;monosaccharide metabolic process;hexose metabolic process;glycolysis;response to osmotic stress;response to stress;response to chemical stimulus;monosaccharide catabolic process;primary metabolic process;response to endogenous stimulus;glucose metabolic process;cellular metabolic process;glucose catabolic process;response to abscisic acid stimulus;metabolic process;…	Biological_Process;Biological_Process;Biological_Process;Biological_Process;Biological_Process;Biological_Process;Biological_Process;Biological_Process;Biological_Process;Biological_Process;Biological_Process;Biological_Process;Biological_Process;Biological_Process;Biological_Process;Biological_Process;Biological_Process;Biological_Process;Biological_Process;Biological_Process;Biological_Process;…	ko00010;ko01120;ko00270;ko01110;ko00640;ko00620;ko01100	Glycolysis / Gluconeogenesis;Microbial metabolism in diverse environments;Cysteine and methionine metabolism;Biosynthesis of secondary metabolites;Propanoate metabolism;Pyruvate metabolism;Metabolic pathways;	metabolism;metabolism;metabolism;metabolism;metabolism;metabolism;metabolism
NM_001250776.2 : GLYMA01G095000 : C6SWW4	NM_001250776.2	4.29803	yes	up	0.00115	yes	C6SWW4	1.73141	yes	up	0.000210454	yes	GO:0004866;GO:0065007;GO:0050790;GO:0044092;GO:0010951;GO:0010466;GO:0052548;GO:0051346;GO:0052547;GO:0065009;GO:0043086;GO:0051336;GO:0004867;GO:0030234;GO:0030414;GO:0004866;GO:0004857;	endopeptidase inhibitor activity;biological regulation;regulation of catalytic activity;negative regulation of molecular function;negative regulation of endopeptidase activity;negative regulation of peptidase activity;regulation of endopeptidase activity;negative regulation of hydrolase activity;regulation of peptidase activity;regulation of molecular function;negative regulation of catalytic act…	molecular_function;Biological_Process;Biological_Process;Biological_Process;Biological_Process;Biological_Process;Biological_Process;Biological_Process;Biological_Process;Biological_Process;Biological_Process;Biological_Process;Molecular_Function;Molecular_Function;Molecular_Function;Molecular_Function;Molecular_Function;	.	.	.
NM_001248635.1 : ACX1;2 : Q945U3	NM_001248635.1	1.81485	no	up	0.08535	no	Q945U3	-0.896174	yes	down	0.0124896	yes	GO:0065007;GO:0016054;GO:0009620;GO:0050832;GO:0009605;GO:0050793;GO:0031347;GO:0006950;GO:0006633;GO:0042221;GO:0009719;GO:0009607;GO:0048229;GO:0044242;GO:0007154;GO:0042592;GO:0010035;GO:0015031;GO:0009987;GO:0044249;GO:0044255;GO:0009751;GO:0046686;GO:0048878;GO:0048523;GO:0009694;GO:0010038;GO:0008104;GO:0051707;GO:0051641;GO:0032501;GO:0042180;GO:0044237;GO:0051649;GO:0048519;GO:0043436;GO:…	biological regulation;organic acid catabolic process;response to fungus;defense response to fungus;response to external stimulus;regulation of developmental process;regulation of defense response;response to stress;fatty acid biosynthetic process;response to chemical stimulus;response to endogenous stimulus;response to biotic stimulus;gametophyte development;cellular lipid catabolic process;cell …	Biological_Process;Biological_Process;Biological_Process;Biological_Process;Biological_Process;Biological_Process;Biological_Process;Biological_Process;Biological_Process;Biological_Process;Biological_Process;Biological_Process;Biological_Process;Biological_Process;Biological_Process;Biological_Process;Biological_Process;Biological_Process;Biological_Process;Biological_Process;Biological_Process;…	ko04146;ko03320;ko00071;ko01040;ko00592;ko01100	Peroxisome;PPAR signaling pathway;Fatty acid metabolism;Biosynthesis of unsaturated fatty acids;alpha-Linolenic acid metabolism;Metabolic pathways;	Cellular Processes;Organismal Systems;Metabolism;Metabolism;Metabolism;Metabolism
XM_003529144.3 : PFP-ALPHA : I1ND14	XM_003529144.3	0.696321	no	down	0.2972	no	I1ND14	1.65397	yes	up	0.00131225	yes	GO:0065007;GO:0032259;GO:0034960;GO:0019318;GO:0042221;GO:0006730;GO:0031324;GO:0009892;GO:0043283;GO:0006694;GO:0043170;GO:0016126;GO:0006066;GO:0016125;GO:0009987;GO:0005975;GO:0044249;GO:0044255;GO:0006793;GO:0043687;GO:0044267;GO:0048523;GO:0044237;GO:0043412;GO:0048519;GO:0040029;GO:0050789;GO:0034285;GO:0015979;GO:0006464;GO:0008610;GO:0050794;GO:0009744;GO:0010605;GO:0016043;GO:0009743;GO:…	biological regulation;methylation;cellular biopolymer metabolic process;hexose metabolic process;response to chemical stimulus;one-carbon metabolic process;negative regulation of cellular metabolic process;negative regulation of metabolic process;biopolymer metabolic process;steroid biosynthetic process;macromolecule metabolic process;sterol biosynthetic process;alcohol metabolic process;sterol m…	Biological_Process;Biological_Process;Biological_Process;Biological_Process;Biological_Process;Biological_Process;Biological_Process;Biological_Process;Biological_Process;Biological_Process;Biological_Process;Biological_Process;Biological_Process;Biological_Process;Biological_Process;Biological_Process;Biological_Process;Biological_Process;Biological_Process;Biological_Process;Biological_Process;…	ko00051	Fructose and mannose metabolism	metabolism
XM_003523194.3 : GLYMA04G215900 : I1JY56	XM_003523194.3	1.04084	no	up	0.9316	no	I1JY56	0.414707	yes	down	0.0239141	yes	GO:0032553;GO:0001883;GO:0032555;GO:0000166;GO:0005524;GO:0005488;GO:0001882;GO:0030554;GO:0017076;GO:0032559;	ribonucleotide binding;purine nucleoside binding;purine ribonucleotide binding;nucleotide binding;ATP binding;binding;nucleoside binding;adenyl nucleotide binding;purine nucleotide binding;adenyl ribonucleotide binding;	Molecular_Function;Molecular_Function;Molecular_Function;Molecular_Function;Molecular_Function;Molecular_Function;Molecular_Function;Molecular_Function;Molecular_Function;Molecular_Function;	ko04530;ko04520;ko05410;ko04810;ko05414;ko04670;ko05416;ko04510;ko05131;ko05110;ko04745;ko05100;ko05130;ko04145;ko05412;	Tight junction;Adherens junction;Hypertrophic cardiomyopathy (HCM);Regulation of actin cytoskeleton;Dilated cardiomyopathy;Leukocyte transendothelial migration;Viral myocarditis;Focal adhesion;Shigellosis;Vibrio cholerae infection;Phototransduction - fly;Bacterial invasion of epithelial cells;Pathogenic Escherichia coli infection;Phagosome;Arrhythmogenic right ventricular cardiomyopathy (ARVC);	Cellular Processes;Cellular Processes;-;Cellular Processes;-;Organismal Systems;-;Cellular Processes;-;-;Organismal Systems;-;-;Cellular Processes;-
XM_003525363.3 : GLYMA05G204800 : I1K6M2	XM_003525363.3	2.74663	yes	up	0.0045	yes	I1K6M2	0.808233	yes	down	0.0119833	yes	.	.	.	.	.	.
